# Supplementary material for: Data on household energy consumption in small urban & rural settlements of Georgia
Source: Data Brief. 2019 Mar 20;24:103859. doi: 10.1016/j.dib.2019.103859 (PMC6480931; doi:10.1016/j.dib.2019.103859)
Supplement: Multimedia component 2 [file mmc2.xlsx]

## Sheet: Data
Watershed	Sub-Watershed	Municipality	Settlement	Type	NHM	Heat_S	Total_Area (m2)	H_Area (m2)	EL_KWH	NG_KWH	LPG_KWH	Wood_KWH	Other_KWH	Total_KWH	EL_GEL	NG_GEL	LPG_GEL	Wood_GEL	Other_GEL	Total_GEL
Alazani	Upper Alazani	Telavi	Gulgula	Rural	3	Wood	120	35	2400	0	1853.28	21360	0	25613.3	300	0	480	750	0	1530
Alazani	Upper Alazani	Telavi	Gulgula	Rural	5	Wood	494	40	1440	0	1415.7	21360	0	24215.7	245	0	400	750	0	1395
Alazani	Upper Alazani	Telavi	Gulgula	Rural	6	Wood	160	25	1200	0	1158.3	21360	0	23718.3	150	0	300	750	0	1200
Alazani	Upper Alazani	Telavi	Gulgula	Rural	7	Wood	240	50	1800	4492.8	0	21360	0	27652.8	240	240	0	700	0	1180
Alazani	Upper Alazani	Telavi	Gulgula	Rural	4	Wood	360	50	2000	0	1081.08	21360	0	24441.1	300	0	240	750	0	1290
Alazani	Upper Alazani	Telavi	Gulgula	Rural	7	Wood	280	40	1060	0	1544.4	21360	0	23964.4	180	0	140	750	0	1070
Alazani	Upper Alazani	Telavi	Gulgula	Rural	6	Wood	336	60	4200	0	1853.28	28480	0	34533.3	540	0	480	1000	0	2020
Alazani	Upper Alazani	Telavi	Gulgula	Rural	1	Wood	160	35	950	0	308.88	7120	0	8378.88	100	0	100	250	0	450
Alazani	Upper Alazani	Telavi	Ruispiri	Rural	4	Wood	476	60	1000	0	463.32	14240	0	15703.3	120	0	120	500	0	740
Alazani	Upper Alazani	Telavi	Ruispiri	Rural	3	Wood	308	77	1000	1684.8	0	14240	0	16924.8	130	85	0	500	0	715
Alazani	Upper Alazani	Telavi	Ruispiri	Rural	5	Wood	240	70	1200	0	772.2	21360	0	23332.2	160	0	200	750	0	1110
Alazani	Upper Alazani	Telavi	Ruispiri	Rural	6	Natural Gas & Wood	600	60	2400	31449.6	0	14240	0	48089.6	400	1700	0	700	0	2800
Alazani	Upper Alazani	Telavi	Ruispiri	Rural	6	Wood	544	36	1800	3144.96	0	14240	0	19185	300	168	0	450	0	918
Alazani	Upper Alazani	Telavi	Ruispiri	Rural	7	Wood	374	25	1440	3369.6	0	14240	0	19049.6	250	180	0	450	0	880
Alazani	Upper Alazani	Telavi	Ruispiri	Rural	5	Wood	1008	40	1800	1684.8	0	21360	0	24844.8	240	90	0	750	0	1080
Alazani	Upper Alazani	Telavi	Ruispiri	Rural	6	Wood	442	55	1200	3369.6	0	21360	0	25929.6	150	180	0	800	0	1130
Alazani	Upper Alazani	Telavi	Ikalto	Rural	4	Wood	240	32	1700	0	926.64	21360	0	23986.6	240	0	280	700	0	1220
Alazani	Upper Alazani	Telavi	Ikalto	Rural	6	Wood	272	27	720	0	772.2	14240	0	15732.2	96	0	220	450	0	766
Alazani	Upper Alazani	Telavi	Ikalto	Rural	4	Wood	160	47	720	0	231.66	14240	0	15191.7	84	0	60	500	0	644
Alazani	Upper Alazani	Telavi	Ikalto	Rural	5	Wood	360	60	1800	3369.6	0	21360	0	26529.6	240	180	0	750	0	1170
Alazani	Upper Alazani	Telavi	Ikalto	Rural	4	Wood	308	36	1500	0	772.2	21360	0	23632.2	250	0	200	700	0	1150
Alazani	Upper Alazani	Telavi	Ikalto	Rural	3	Wood	240	55	840	0	308.88	14240	0	15388.9	120	0	80	450	0	650
Alazani	Upper Alazani	Telavi	Ikalto	Rural	4	Wood	480	28	1200	0	926.64	14240	0	16366.6	156	0	280	450	0	886
Alazani	Upper Alazani	Telavi	Ikalto	Rural	5	Wood	504	52	1200	0	643.5	17800	0	19643.5	200	0	200	600	0	1000
Alazani	Upper Alazani	Telavi	Ikalto	Rural	3	Wood	289	36	840	0	617.76	21360	0	22817.8	120	0	190	750	0	1060
Alazani	Upper Alazani	Akhmeta	Akhmeta	Urban	5	Natural Gas & Wood	714	45	1000	2808	0	21360	0	25168	130	150	0	700	0	980
Alazani	Upper Alazani	Akhmeta	Akhmeta	Urban	4	Wood	500	70	2160	2246.4	0	14240	0	18646.4	367	120	0	500	0	987
Alazani	Upper Alazani	Akhmeta	Akhmeta	Urban	4	Wood	240	70	6000	6739.2	0	14240	0	26979.2	1000	360	0	450	0	1810
Alazani	Upper Alazani	Akhmeta	Akhmeta	Urban	3	Wood	280	30	600	0	617.76	21360	0	22577.8	180	0	168	700	0	1048
Alazani	Upper Alazani	Akhmeta	Akhmeta	Urban	6	Wood	160	100	1200	1684.8	0	17800	0	20684.8	160	90	0	600	0	850
Alazani	Upper Alazani	Akhmeta	Akhmeta	Urban	7	Wood	160	35	1100	1684.8	308.88	7120	0	10213.7	140	90	85	250	0	565
Alazani	Upper Alazani	Akhmeta	Akhmeta	Urban	6	Natural Gas & Wood	176	22	3000	18720	0	7120	0	28840	480	1000	0	250	0	1730
Alazani	Upper Alazani	Akhmeta	Akhmeta	Urban	1	Wood	238	20	500	0	0	7120	0	7620	70	0	0	200	0	270
Alazani	Upper Alazani	Akhmeta	Akhmeta	Urban	5	Wood	336	54	850	0	926.64	17800	0	19576.6	110	0	250	500	0	860
Alazani	Upper Alazani	Akhmeta	Akhmeta	Urban	2	Wood	180	20	720	936	0	14240	0	15896	100	50	0	450	0	600
Alazani	Upper Alazani	Akhmeta	Kvemo Alvani	Rural	3	Wood	336	78	1000	0	1287	21360	0	23647	130	0	350	700	0	1180
Alazani	Upper Alazani	Akhmeta	Kvemo Alvani	Rural	6	Wood	432	150	3600	0	1544.4	7120	0	12264.4	600	0	400	300	0	1300
Alazani	Upper Alazani	Akhmeta	Kvemo Alvani	Rural	5	Wood	340	50	1700	0	1287	21360	0	24347	290	0	350	750	0	1390
Alazani	Upper Alazani	Akhmeta	Kvemo Alvani	Rural	4	Wood	80	100	1200	0	1287	17800	0	20287	160	0	350	600	0	1110
Alazani	Upper Alazani	Akhmeta	Kvemo Alvani	Rural	5	Wood	240	150	1000	0	772.2	10680	0	12452.2	130	0	210	300	0	640
Alazani	Upper Alazani	Akhmeta	Kvemo Alvani	Rural	4	Wood	300	90	1800	0	1287	26700	0	29787	300	0	350	1000	0	1650
Alazani	Upper Alazani	Akhmeta	Kvemo Alvani	Rural	5	Wood	240	78	360	0	514.8	8900	0	9774.8	50	0	140	300	0	490
Alazani	Upper Alazani	Akhmeta	Kvemo Alvani	Rural	2	Wood	240	100	1200	0	1544.4	8900	0	11644.4	150	0	400	300	0	850
Alazani	Upper Alazani	Akhmeta	Kistauri	Rural	7	Wood	200	65	1440	0	1544.4	14240	0	17224.4	245	0	120	500	0	865
Alazani	Upper Alazani	Akhmeta	Kistauri	Rural	3	Wood	240	70	1100	0	643.5	14240	0	15983.5	185	0	170	500	0	855
Alazani	Upper Alazani	Akhmeta	Kistauri	Rural	5	Wood	416	40	1000	0	308.88	21360	0	22668.9	130	0	85	700	0	915
Alazani	Upper Alazani	Akhmeta	Kistauri	Rural	1	Wood	288	20	1100	0	0	14240	0	15340	190	0	0	450	0	640
Alazani	Upper Alazani	Akhmeta	Kistauri	Rural	5	Wood	130	44	750	0	154.44	42720	0	43624.4	125	0	42	1500	0	1667
Alazani	Upper Alazani	Akhmeta	Kistauri	Rural	4	Wood	156	28	1440	0	772.2	17800	0	20012.2	245	0	200	600	0	1045
Alazani	Upper Alazani	Akhmeta	Kistauri	Rural	3	Wood	306	30	1100	0	0	21360	0	22460	140	0	0	400	0	540
Alazani	Lower Alazani	Dedoplistskaro	Dedoplistskaro	Urban	5	Natural Gas	90	25	1300	6739.2	0	0	0	8039.2	220	360	0	0	0	580
Alazani	Lower Alazani	Dedoplistskaro	Dedoplistskaro	Urban	6	Natural Gas	180	35	1700	16848	0	0	0	18548	280	900	0	0	0	1180
Alazani	Lower Alazani	Dedoplistskaro	Dedoplistskaro	Urban	2	Wood	80	15	0	0	0	7120	0	7120	0	0	0	200	0	200
Alazani	Lower Alazani	Dedoplistskaro	Dedoplistskaro	Urban	4	Natural Gas & Wood	440	32	3600	5616	0	14240	0	23456	600	300	0	800	0	1700
Alazani	Lower Alazani	Dedoplistskaro	Dedoplistskaro	Urban	1	Natural Gas & Wood	216	50	960	5616	0	3560	0	10136	125	300	0	180	0	605
Alazani	Lower Alazani	Dedoplistskaro	Dedoplistskaro	Urban	2	Wood	260	16	960	1684.8	0	17800	0	20444.8	125	90	0	250	0	465
Alazani	Lower Alazani	Dedoplistskaro	Dedoplistskaro	Urban	2	Wood	110	20	720	5616	0	17800	0	24136	90	300	0	400	0	790
Alazani	Lower Alazani	Dedoplistskaro	Dedoplistskaro	Urban	5	Wood	160	60	1500	6739.2	0	21360	0	29599.2	250	360	0	450	0	1060
Alazani	Lower Alazani	Dedoplistskaro	Dedoplistskaro	Urban	2	Wood	150	10	600	468	0	12460	0	13528	80	25	0	200	0	305
Alazani	Lower Alazani	Dedoplistskaro	Dedoplistskaro	Urban	6	Wood	90	45	1800	4492.8	0	12460	0	18752.8	300	240	0	500	0	1040
Alazani	Lower Alazani	Dedoplistskaro	Dedoplistskaro	Urban	2	Wood	56	40	1100	5616	0	21360	0	28076	140	300	0	700	0	1140
Alazani	Lower Alazani	Dedoplistskaro	Dedoplistskaro	Urban	2	Wood	220	25	1200	3369.6	0	17800	0	22369.6	200	180	0	450	0	830
Alazani	Lower Alazani	Dedoplistskaro	Dedoplistskaro	Urban	3	Wood	70	15	720	786.24	0	10680	0	12186.2	72	40	0	200	0	312
Alazani	Lower Alazani	Dedoplistskaro	Dedoplistskaro	Urban	7	Wood	60	15	1000	0	0	21360	0	22360	130	0	0	550	0	680
Alazani	Lower Alazani	Dedoplistskaro	Dedoplistskaro	Urban	4	Wood	220	36	1100	2246.4	0	10680	0	14026.4	150	120	0	300	0	570
Alazani	Lower Alazani	Dedoplistskaro	Dedoplistskaro	Urban	5	Wood	240	48	1100	0	463.32	8900	0	10463.3	140	0	90	400	0	630
Alazani	Lower Alazani	Dedoplistskaro	Dedoplistskaro	Urban	8	Wood	288	50	1440	0	463.32	17800	0	19703.3	245	0	90	400	0	735
Alazani	Lower Alazani	Dedoplistskaro	Dedoplistskaro	Urban	2	Wood	80	36	850	0	463.32	7120	0	8433.32	110	0	90	0	0	200
Alazani	Lower Alazani	Dedoplistskaro	Dedoplistskaro	Urban	5	Wood	220	80	2160	5616	0	14240	0	22016	370	300	0	250	0	920
Alazani	Lower Alazani	Dedoplistskaro	Samreklo	Rural	1	Wood	144	17	300	1591.2	0	17800	0	19691.2	40	85	0	300	0	425
Alazani	Lower Alazani	Dedoplistskaro	Samreklo	Rural	1	Wood	220	20	480	1123.2	0	21360	0	22963.2	60	60	0	450	0	570
Alazani	Lower Alazani	Dedoplistskaro	Samreklo	Rural	1	Wood	160	12	500	1404	0	21360	0	23264	60	70	0	600	0	730
Alazani	Lower Alazani	Dedoplistskaro	Samreklo	Rural	6	Wood	90	34	720	0	0	42720	0	43440	100	0	0	850	0	950
Alazani	Lower Alazani	Dedoplistskaro	Samreklo	Rural	3	Wood	240	70	1200	3369.6	0	28480	0	33049.6	160	180	0	800	0	1140
Alazani	Lower Alazani	Dedoplistskaro	Samreklo	Rural	4	Natural Gas & Wood	969	80	3000	13478.4	0	10680	0	27158.4	500	720	0	160	0	1380
Alazani	Lower Alazani	Dedoplistskaro	Samreklo	Rural	4	Wood	240	60	1000	4680	0	24920	0	30600	130	250	0	700	0	1080
Alazani	Lower Alazani	Dedoplistskaro	Samreklo	Rural	5	Wood	130	9	1000	2246.4	0	21360	0	24606.4	130	120	0	450	0	700
Alazani	Lower Alazani	Dedoplistskaro	Samreklo	Rural	3	Wood	120	15	1000	2246.4	0	24920	0	28166.4	130	120	0	500	0	750
Alazani	Lower Alazani	Dedoplistskaro	Khornabuji	Rural	5	Wood	32	32	720	0	1235.52	21360	0	23315.5	100	0	240	450	0	790
Alazani	Lower Alazani	Dedoplistskaro	Khornabuji	Rural	4	Wood	110	24	500	1684.8	0	24920	0	27104.8	65	90	0	400	0	555
Alazani	Lower Alazani	Dedoplistskaro	Khornabuji	Rural	3	Wood	66	16	720	2246.4	0	14240	0	17206.4	90	120	0	400	0	610
Alazani	Lower Alazani	Dedoplistskaro	Khornabuji	Rural	4	Natural Gas & Wood	312	40	1200	5616	0	3560	0	10376	160	300	0	100	0	560
Alazani	Lower Alazani	Dedoplistskaro	Khornabuji	Rural	6	Natural Gas & Wood	312	100	1440	16848	0	14240	0	32528	245	900	0	350	0	1495
Alazani	Lower Alazani	Dedoplistskaro	Khornabuji	Rural	6	Natural Gas & Wood	64	34	2200	11232	0	0	0	13432	370	600	0	0	0	970
Adjaristskali	Lower Adjaristskali	Khelvachauri	Khelvachauri	Urban	3	Wood	144	32	1440	0	926.64	8900	0	11266.6	230	0	216	500	0	946
Adjaristskali	Lower Adjaristskali	Khelvachauri	Khelvachauri	Urban	7	Wood	264	32	4200	0	1544.4	14240	0	19984.4	720	0	360	800	0	1880
Adjaristskali	Lower Adjaristskali	Khelvachauri	Khelvachauri	Urban	8	Wood	364	48	2640	0	1853.28	14240	0	18733.3	420	0	432	0	0	852
Adjaristskali	Lower Adjaristskali	Khelvachauri	Khelvachauri	Urban	5	Natural Gas	260	60	2160	8985.6	0	0	0	11145.6	360	960	0	0	0	1320
Adjaristskali	Lower Adjaristskali	Khelvachauri	Khelvachauri	Urban	4	Wood	280	60	1800	0	1544.4	8900	0	12244.4	280	0	360	500	0	1140
Adjaristskali	Lower Adjaristskali	Khelvachauri	Khelvachauri	Urban	5	Natural Gas	238	54	2160	6739.2	0	0	0	8899.2	350	720	0	0	0	1070
Adjaristskali	Lower Adjaristskali	Khelvachauri	Khelvachauri	Urban	5	Natural Gas	260	40	1920	5616	0	0	0	7536	360	600	0	0	0	960
Adjaristskali	Lower Adjaristskali	Khelvachauri	Khelvachauri	Urban	4	Wood	260	42	2400	0	1853.28	10680	0	14933.3	268	0	432	500	0	1200
Adjaristskali	Lower Adjaristskali	Khelvachauri	Khelvachauri	Urban	5	Wood	100	25	1080	0	1081.08	10680	0	12841.1	370	0	250	500	0	1120
Adjaristskali	Lower Adjaristskali	Khelvachauri	Tkhilnari	Rural	6	Wood	56	22	1080	0	1544.4	17800	0	20424.4	130	0	372	600	0	1102
Adjaristskali	Lower Adjaristskali	Khelvachauri	Tkhilnari	Rural	6	Wood	156	16	3360	0	1544.4	17800	0	22704.4	540	0	372	600	0	1512
Adjaristskali	Lower Adjaristskali	Khelvachauri	Tkhilnari	Rural	7	Wood	240	28	3000	0	1544.4	12460	0	17004.4	480	0	360	800	0	1640
Adjaristskali	Lower Adjaristskali	Khelvachauri	Tkhilnari	Rural	7	Wood	120	60	3600	0	1544.4	21360	0	26504.4	480	0	360	600	0	1440
Adjaristskali	Lower Adjaristskali	Khelvachauri	Tkhilnari	Rural	5	Wood	276	27	1440	0	1853.28	14240	0	17533.3	216	0	446	300	0	962
Adjaristskali	Lower Adjaristskali	Khelvachauri	Tkhilnari	Rural	7	Wood	240	32	2880	0	1544.4	17800	0	22224.4	400	0	360	800	0	1560
Adjaristskali	Lower Adjaristskali	Khelvachauri	Tkhilnari	Rural	8	Wood	100	30	2880	0	1544.4	17800	0	22224.4	400	0	360	900	0	1660
Adjaristskali	Lower Adjaristskali	Khelvachauri	Tkhilnari	Rural	5	Wood	160	28	1440	0	1081.08	10680	0	13201.1	200	0	240	500	0	940
Adjaristskali	Lower Adjaristskali	Khelvachauri	Charnali	Rural	3	Wood	42	12	960	0	1544.4	8900	0	11404.4	120	0	360	700	0	1180
Adjaristskali	Lower Adjaristskali	Khelvachauri	Charnali	Rural	8	Wood	110	18	2640	0	1544.4	12460	0	16644.4	420	0	360	700	0	1480
Adjaristskali	Lower Adjaristskali	Khelvachauri	Charnali	Rural	8	Wood	143	28	1800	0	1853.28	8900	0	12553.3	300	0	445	500	0	1245
Adjaristskali	Lower Adjaristskali	Khelvachauri	Charnali	Rural	4	Wood	165	16	1440	0	1544.4	8900	0	11884.4	200	0	360	600	0	1160
Adjaristskali	Lower Adjaristskali	Khelvachauri	Charnali	Rural	5	Wood	160	30	1320	0	1853.28	8900	0	12073.3	180	0	432	300	0	912
Adjaristskali	Lower Adjaristskali	Khelvachauri	Charnali	Rural	1	Wood	100	16	1100	0	77.22	8900	0	10077.2	130	0	20	500	0	650
Adjaristskali	Lower Adjaristskali	Khelvachauri	Charnali	Rural	6	Wood	180	30	1560	0	1544.4	10680	0	13784.4	220	0	360	600	0	1180
Adjaristskali	Lower Adjaristskali	Khelvachauri	Charnali	Rural	6	Wood	160	34	1560	0	1853.28	12460	0	15873.3	220	0	432	500	0	1152
Adjaristskali	Upper Adjaristskali	Shuakhevi	Shuakhevi	Urban	6	Wood	180	15	1560	0	772.2	17800	0	20132.2	240	0	180	500	0	920
Adjaristskali	Upper Adjaristskali	Shuakhevi	Shuakhevi	Urban	4	Wood	90	15	2400	0	772.2	8900	0	12072.2	360	0	180	450	0	990
Adjaristskali	Upper Adjaristskali	Shuakhevi	Shuakhevi	Urban	5	Wood	630	35	1560	0	1081.08	7120	0	9761.08	240	0	250	500	0	990
Adjaristskali	Upper Adjaristskali	Shuakhevi	Shuakhevi	Urban	6	Wood	200	30	4200	0	2316.6	21360	0	27876.6	600	0	540	1000	0	2140
Adjaristskali	Upper Adjaristskali	Shuakhevi	Shuakhevi	Urban	4	Wood	220	28	1200	0	463.32	17800	0	19463.3	180	0	108	160	0	448
Adjaristskali	Upper Adjaristskali	Shuakhevi	Shuakhevi	Urban	5	Wood	121	12	600	0	308.88	12460	0	13368.9	72	0	72	400	0	544
Adjaristskali	Upper Adjaristskali	Shuakhevi	Shuakhevi	Urban	6	Wood	200	32	2160	0	1544.4	21360	0	25064.4	300	0	360	700	0	1360
Adjaristskali	Upper Adjaristskali	Shuakhevi	Shuakhevi	Urban	6	Wood	198	30	1680	0	1081.08	17800	0	20561.1	235	0	250	500	0	985
Adjaristskali	Upper Adjaristskali	Shuakhevi	Skhepi	Rural	6	Wood	72	16	840	0	1081.08	10680	0	12601.1	60	0	260	600	0	920
Adjaristskali	Upper Adjaristskali	Shuakhevi	Skhepi	Rural	4	Wood	171	25	1680	0	1544.4	10680	0	13904.4	264	0	372	500	0	1136
Adjaristskali	Upper Adjaristskali	Shuakhevi	Skhepi	Rural	9	Wood	120	32	1320	0	1081.08	12460	0	14861.1	180	0	260	600	0	1040
Adjaristskali	Upper Adjaristskali	Shuakhevi	Skhepi	Rural	3	Wood	143	16	1320	0	1081.08	10680	0	13081.1	180	0	260	500	0	940
Adjaristskali	Upper Adjaristskali	Shuakhevi	Skhepi	Rural	7	Wood	90	18	720	0	1081.08	14240	0	16041.1	84	0	260	800	0	1144
Adjaristskali	Upper Adjaristskali	Shuakhevi	Skhepi	Rural	2	Wood	72	20	1320	0	1081.08	10680	0	13081.1	180	0	260	600	0	1040
Adjaristskali	Upper Adjaristskali	Shuakhevi	Nenia	Rural	5	Wood	242	28	1560	0	1544.4	14240	0	17344.4	240	0	360	250	0	850
Adjaristskali	Upper Adjaristskali	Shuakhevi	Nenia	Rural	3	Wood	464	80	2400	0	2316.6	17800	0	22516.6	360	0	540	600	0	1500
Adjaristskali	Upper Adjaristskali	Shuakhevi	Nenia	Rural	3	Wood	180	24	1560	0	1544.4	17800	0	20904.4	240	0	360	1000	0	1600
Adjaristskali	Upper Adjaristskali	Shuakhevi	Nenia	Rural	1	Wood	80	20	960	0	308.88	14240	0	15508.9	115	0	75	560	0	750
Adjaristskali	Upper Adjaristskali	Shuakhevi	Nenia	Rural	1	Wood	100	24	600	0	308.88	7120	0	8028.88	72	0	70	250	0	392
Adjaristskali	Upper Adjaristskali	Shuakhevi	Nenia	Rural	6	Wood	90	32	1080	0	1081.08	14240	0	16401.1	130	0	260	700	0	1090
Mtkvari	Upper Mtkvari	Tsalka	Tsalka	Urban	6	Natural Gas & Wood	120	20	1500	12168	0	3560	0	17228	240	660	0	200	0	1100
Mtkvari	Upper Mtkvari	Tsalka	Tsalka	Urban	7	Wood	360	50	2200	0	1235.52	21360	0	24795.5	360	0	336	1400	0	2096
Mtkvari	Upper Mtkvari	Tsalka	Tsalka	Urban	5	Wood	200	100	2300	0	1544.4	17800	0	21644.4	360	0	420	1000	0	1780
Mtkvari	Upper Mtkvari	Tsalka	Tsalka	Urban	7	Natural Gas & Wood	80	24	1800	11232	0	5340	0	18372	300	600	0	300	0	1200
Mtkvari	Upper Mtkvari	Tsalka	Tsalka	Urban	7	Natural Gas	240	39	1800	13478.4	0	0	0	15278.4	300	720	0	0	0	1020
Mtkvari	Upper Mtkvari	Tsalka	Tsalka	Urban	6	Wood	308	22.5	1500	0	772.2	21360	0	23632.2	240	0	210	1200	0	1650
Mtkvari	Upper Mtkvari	Tsalka	Beshtasheni	Rural	6	Wood	240	60	1500	0	617.76	21360	0	23477.8	240	0	168	1400	0	1808
Mtkvari	Upper Mtkvari	Tsalka	Beshtasheni	Rural	8	Wood	476	36	2300	0	1544.4	21360	0	25204.4	360	0	420	1400	0	2180
Mtkvari	Upper Mtkvari	Tsalka	Beshtasheni	Rural	2	Wood	80	80	600	0	1544.4	10680	0	12824.4	84	0	420	600	0	1104
Mtkvari	Upper Mtkvari	Tsalka	Beshtasheni	Rural	2	Wood	140	20	720	0	1544.4	10680	0	12944.4	96	0	420	600	0	1116
Mtkvari	Upper Mtkvari	Tsalka	Beshtasheni	Rural	2	Wood	110	25	1800	0	1544.4	14240	0	17584.4	300	0	420	600	0	1320
Mtkvari	Upper Mtkvari	Tsalka	Beshtasheni	Rural	5	Wood	110	25	1100	0	1081.08	21360	0	23541.1	180	0	294	780	0	1254
Mtkvari	Upper Mtkvari	Tsalka	Beshtasheni	Rural	1	Wood	72	25	960	0	1544.4	10680	0	13184.4	120	0	420	600	0	1140
Mtkvari	Upper Mtkvari	Tsalka	Kushi	Rural	5	Wood	147.6	100	2160	0	1081.08	21360	0	24601.1	324	0	294	1200	0	1818
Mtkvari	Upper Mtkvari	Tsalka	Kushi	Rural	3	Wood	200	100	2400	0	2316.6	17800	0	22516.6	360	0	630	1000	0	1990
Mtkvari	Upper Mtkvari	Tsalka	Kushi	Rural	1	Wood	45	20	960	0	0	7120	0	8080	120	0	0	200	0	320
Mtkvari	Upper Mtkvari	Tsalka	Kushi	Rural	1	Wood	38.25	20	720	0	1081.08	10680	0	12481.1	96	0	294	660	0	1050
Mtkvari	Upper Mtkvari	Tsalka	Kushi	Rural	6	Wood & Manure	90	90	1800	0	1081.08	10680	1260	13564.1	300	0	294	600	200	1394
Mtkvari	Upper Mtkvari	Tsalka	Kushi	Rural	3	Wood & Manure	156	30	1800	0	1544.4	10680	1260	14027.4	300	0	420	600	220	1540
Mtkvari	Upper Mtkvari	Tsalka	Kushi	Rural	3	Wood & Manure	264	60	1800	0	1081.08	10680	1260	13564.1	300	0	294	600	230	1424
Mtkvari	Upper Mtkvari	Tsalka	Kushi	Rural	4	Wood & Manure	240	36	600	0	617.76	10680	1260	11900.8	84	0	168	600	220	1072
Mtkvari	Upper Mtkvari	Tsalka	Kushi	Rural	5	Wood & Manure	60	30	480	0	1544.4	10680	1260	12707.4	120	0	420	600	240	1380
Mtkvari	Upper Mtkvari	Tsalka	Drakovi	Rural	4	Wood & Manure	63	24	600	0	1081.08	10680	1260	12364.1	84	0	294	600	240	1218
Mtkvari	Upper Mtkvari	Tsalka	Drakovi	Rural	3	Wood & Manure	110	25	960	0	772.2	10680	1260	12415.2	120	0	210	600	230	1160
Mtkvari	Upper Mtkvari	Tsalka	Drakovi	Rural	4	Wood & Manure	56	20	1200	0	463.32	10680	1260	12346.3	180	0	126	600	240	1146
Mtkvari	Upper Mtkvari	Tsalka	Drakovi	Rural	4	Wood & Manure	160	35	1200	0	1081.08	10680	1260	12964.1	180	0	294	600	240	1314
Mtkvari	Upper Mtkvari	Tsalka	Drakovi	Rural	5	Wood & Manure	99	24	1800	0	1081.08	10680	1260	13564.1	300	0	294	600	200	1394
Mtkvari	Upper Mtkvari	Tsalka	Drakovi	Rural	3	Wood & Manure	110	25	2160	0	772.2	10680	1260	13615.2	320	0	210	600	220	1350
Mtkvari	Upper Mtkvari	Tsalka	Drakovi	Rural	4	Wood & Manure	90	35	1920	0	1081.08	10680	1260	13684.1	300	0	294	600	200	1394
Mtkvari	Upper Mtkvari	Tsalka	Drakovi	Rural	3	Wood & Manure	90	25	1560	0	772.2	10680	1260	13015.2	234	0	230	600	230	1294
Mtkvari	Middle Mtkvari	Borjomi	Borjomi	Urban	4	Natural Gas	144	42	2770	14601.6	0	0	0	17371.6	360	720	0	0	0	1080
Mtkvari	Middle Mtkvari	Borjomi	Borjomi	Urban	5	Natural Gas	90	20	2300	13478.4	0	0	0	15778.4	300	660	0	0	0	960
Mtkvari	Middle Mtkvari	Borjomi	Borjomi	Urban	5	Natural Gas & Wood	200	42	2760	14601.6	0	5340	0	22701.6	360	720	0	150	0	1230
Mtkvari	Middle Mtkvari	Borjomi	Borjomi	Urban	4	Natural Gas	80	40	1850	11044.8	0	0	0	12894.8	240	540	0	0	0	780
Mtkvari	Middle Mtkvari	Borjomi	Borjomi	Urban	5	Natural Gas	160	35	2760	17072.6	0	0	0	19832.6	360	840	0	0	0	1200
Mtkvari	Middle Mtkvari	Borjomi	Borjomi	Urban	4	Natural Gas & Wood	160	35	2300	12261.6	0	8900	0	23461.6	300	600	0	250	0	1150
Mtkvari	Middle Mtkvari	Borjomi	Borjomi	Urban	2	Natural Gas & Wood	80	30	1380	4914	0	8900	0	15194	180	240	0	250	0	670
Mtkvari	Middle Mtkvari	Borjomi	Borjomi	Urban	4	Natural Gas	200	40	2772	15724.8	0	0	0	18496.8	360	780	0	0	0	1140
Mtkvari	Middle Mtkvari	Borjomi	Borjomi	Urban	4	Natural Gas & Wood	160	35	1836	12261.6	0	8900	0	22997.6	240	600	0	250	0	1090
Mtkvari	Middle Mtkvari	Borjomi	Borjomi	Urban	4	Natural Gas	180	55	2300	19543.7	0	0	0	21843.7	300	960	0	0	0	1260
Mtkvari	Middle Mtkvari	Borjomi	Likani	Rural	4	Natural Gas & Wood	110	20	1380	6084	0	8900	0	16364	180	300	0	250	0	730
Mtkvari	Middle Mtkvari	Borjomi	Likani	Rural	5	Natural Gas & Wood	140	40	2772	14601.6	0	8900	0	26273.6	360	720	0	200	0	1280
Mtkvari	Middle Mtkvari	Borjomi	Ardagani	Rural	5	Natural Gas & Wood	180	45	1300	4829.76	0	14240	0	20369.8	300	240	0	500	0	1040
Mtkvari	Middle Mtkvari	Borjomi	Ardagani	Rural	2	Wood	70	40	1440	2808	0	10680	0	14928	185	135	0	500	0	820
Mtkvari	Middle Mtkvari	Borjomi	Tadzrisi	Rural	5	Wood	180	40	2300	0	926.64	17800	0	21026.6	300	0	225	500	0	1025
Mtkvari	Middle Mtkvari	Borjomi	Tadzrisi	Rural	5	Wood	200	20	2772	0	1235.52	17800	0	21807.5	360	0	300	500	0	1160
Mtkvari	Middle Mtkvari	Borjomi	Tadzrisi	Rural	5	Wood	90	20	1836	0	772.2	17800	0	20408.2	240	0	186	500	0	926
Mtkvari	Middle Mtkvari	Borjomi	Tadzrisi	Rural	3	Wood	120	18	1836	0	772.2	14240	0	16848.2	240	0	186	300	0	726
Mtkvari	Middle Mtkvari	Borjomi	Kvibisi	Rural	3	Natural Gas	90	16	1380	9771.84	0	0	0	11151.8	180	480	0	0	0	660
Mtkvari	Middle Mtkvari	Borjomi	Tsagveri	Rural	4	Natural Gas	144	35	3240	17072.6	0	0	0	20312.6	420	840	0	0	0	1260
Mtkvari	Middle Mtkvari	Kaspi	Kaspi	Urban	5	Wood	240	35	2340	6739.2	0	12460	0	21539.2	300	360	0	650	0	1310
Mtkvari	Middle Mtkvari	Kaspi	Kaspi	Urban	5	Natural Gas	200	20	2760	14601.6	0	0	0	17361.6	360	780	0	0	0	1140
Mtkvari	Middle Mtkvari	Kaspi	Kaspi	Urban	6	Natural Gas	240	50	3240	16848	0	0	0	20088	420	900	0	0	0	1320
Mtkvari	Middle Mtkvari	Kaspi	Kaspi	Urban	3	Wood	100	25	2304	6739.2	0	8900	0	17943.2	300	360	0	450	0	1110
Mtkvari	Middle Mtkvari	Kaspi	Kaspi	Urban	2	Wood	80	18	1380	4492.8	0	7120	0	12992.8	180	240	0	300	0	720
Mtkvari	Middle Mtkvari	Kaspi	Kaspi	Urban	2	Natural Gas	160	16	1200	10108.8	0	0	0	11308.8	120	540	0	0	0	660
Mtkvari	Middle Mtkvari	Kaspi	Kaspi	Urban	2	Natural Gas	65	16	1200	6739.2	0	0	0	7939.2	120	360	0	0	0	480
Mtkvari	Middle Mtkvari	Kaspi	Kaspi	Urban	2	Wood	220	40	1080	2246.4	0	7120	0	10446.4	96	120	0	350	0	566
Mtkvari	Middle Mtkvari	Kaspi	Kaspi	Urban	2	Wood	80	44	804	2246.4	0	7120	0	10170.4	72	120	0	350	0	542
Mtkvari	Middle Mtkvari	Kaspi	Kaspi	Urban	2	Wood	180	50	1380	4492.8	0	7120	0	12992.8	180	240	0	350	0	770
Mtkvari	Middle Mtkvari	Kaspi	Kvemo Gomi	Rural	3	Wood	80	16	960	0	772.2	8900	0	10632.2	86	0	200	400	0	686
Mtkvari	Middle Mtkvari	Kaspi	Kvemo Gomi	Rural	4	Wood	110	18	3000	0	1158.3	12460	0	16618.3	390	0	300	600	0	1290
Mtkvari	Middle Mtkvari	Kaspi	Kvemo Gomi	Rural	4	Wood	80	50	2300	0	1222.65	17800	0	21322.7	300	0	300	700	0	1300
Mtkvari	Middle Mtkvari	Kaspi	Kvemo Gomi	Rural	2	Wood	176	40	1700	0	772.2	8900	0	11372.2	220	0	192	450	0	862
Mtkvari	Middle Mtkvari	Kaspi	Kvemo Gomi	Rural	5	Wood	80	25	2300	0	1415.7	17800	0	21515.7	300	0	350	700	0	1350
Mtkvari	Middle Mtkvari	Kaspi	Kvemo Gomi	Rural	1	Wood	81	20	950	0	926.64	7120	0	8996.64	84	0	230	300	0	614
Mtkvari	Middle Mtkvari	Kaspi	Kvemo Gomi	Rural	6	Wood	200	50	2770	0	1222.65	17800	0	21792.7	360	0	315	800	0	1475
Mtkvari	Middle Mtkvari	Kaspi	Metekhi	Rural	3	Wood	120	40	1200	0	1235.52	12460	0	14895.5	110	0	310	600	0	1020
Mtkvari	Middle Mtkvari	Kaspi	Metekhi	Rural	5	Wood	81	16	1380	0	1235.52	12460	0	15075.5	180	0	300	600	0	1080
Mtkvari	Middle Mtkvari	Kaspi	Metekhi	Rural	4	Wood	100	50	1850	0	772.2	8900	0	11522.2	240	0	198	400	0	838
Rioni	Upper Rioni	Ambrolauri	Ambrolauri	Urban	8	Natural Gas & Wood	180	10	3000	9360	0	10680	0	23040	450	450	0	500	0	1400
Rioni	Upper Rioni	Ambrolauri	Ambrolauri	Urban	5	Wood	180	36	1800	3369.6	0	17800	0	22969.6	250	180	0	800	0	1230
Rioni	Upper Rioni	Ambrolauri	Ambrolauri	Urban	2	Wood	160	25	1400	0	1081.08	17800	0	20281.1	150	0	300	900	0	1350
Rioni	Upper Rioni	Ambrolauri	Ambrolauri	Urban	4	Wood	160	24	1200	0	193.05	21360	0	22753	150	0	150	1000	0	1300
Rioni	Upper Rioni	Ambrolauri	Ambrolauri	Urban	5	Wood	160	24	2400	2246.4	0	14240	0	18886.4	360	240	0	1000	0	1600
Rioni	Upper Rioni	Ambrolauri	Ambrolauri	Urban	5	Wood	120	50	1800	4492.8	0	21360	0	27652.8	300	480	0	700	0	1480
Rioni	Upper Rioni	Ambrolauri	Sadmeli	Rural	5	Wood	117	19	3000	0	205.92	14240	0	17445.9	360	0	50	200	0	610
Rioni	Upper Rioni	Ambrolauri	Sadmeli	Rural	2	Wood	182	35	1560	0	102.96	12460	0	14123	120	0	25	500	0	645
Rioni	Upper Rioni	Ambrolauri	Sadmeli	Rural	2	Wood	112	32	2000	0	205.92	12460	0	14665.9	300	0	50	200	0	550
Rioni	Upper Rioni	Ambrolauri	Tsesi	Rural	5	Wood	160	40	2400	0	102.96	35600	0	38103	150	0	25	600	0	775
Rioni	Upper Rioni	Ambrolauri	Tsesi	Rural	8	Wood	247	56	2400	0	0	56960	0	59360	300	0	0	1000	0	1300
Rioni	Upper Rioni	Ambrolauri	Tsesi	Rural	2	Wood	198	25	1200	0	102.96	17800	0	19103	150	0	25	400	0	575
Rioni	Upper Rioni	Ambrolauri	Tsesi	Rural	6	Wood	225	150	3000	0	386.1	17800	0	21186.1	450	0	100	1000	0	1550
Rioni	Upper Rioni	Oni	Oni	Urban	2	Wood	80	40	1200	0	77.22	17800	0	19077.2	150	0	26	400	0	576
Rioni	Upper Rioni	Oni	Oni	Urban	3	Wood	160	25	1800	0	0	16020	0	17820	300	0	0	700	0	1000
Rioni	Upper Rioni	Oni	Oni	Urban	6	Wood	120	28	2000	0	193.05	17800	0	19993	260	0	50	900	0	1210
Rioni	Upper Rioni	Oni	Oni	Urban	4	Wood	240	20	1800	0	321.75	17800	0	19921.8	300	0	225	900	0	1425
Rioni	Upper Rioni	Oni	Oni	Urban	4	Wood	312	20	1200	0	0	14240	0	15440	150	0	0	500	0	650
Rioni	Upper Rioni	Oni	Chala	Rural	4	Wood	240	50	1500	0	643.5	21360	0	23503.5	400	0	200	600	0	1200
Rioni	Upper Rioni	Oni	Chala	Rural	5	Wood	120	40	360	0	386.1	21360	0	22106.1	60	0	200	1000	0	1260
Rioni	Upper Rioni	Oni	Chala	Rural	4	Wood	30	20	750	0	450.45	21360	0	22560.5	80	0	140	900	0	1120
Rioni	Upper Rioni	Oni	Lachta	Rural	3	Wood	160	40	1500	0	180.18	26700	0	28380.2	255	0	56	900	0	1211
Rioni	Upper Rioni	Oni	Lachta	Rural	1	Wood	80	20	700	0	128.7	14240	0	15068.7	80	0	40	550	0	670
Rioni	Upper Rioni	Oni	Lachta	Rural	3	Wood	140	32	1500	0	450.45	17800	0	19750.5	280	0	140	300	0	720
Rioni	Upper Rioni	Oni	Lachta	Rural	5	Wood	240	70	2800	0	643.5	17800	0	21243.5	400	0	200	700	0	1300
Rioni	Lower Rioni	Senaki	Senaki	Urban	11	Wood	330	116	2400	0	772.2	39160	0	42332.2	400	0	200	200	0	800
Rioni	Lower Rioni	Senaki	Senaki	Urban	4	Wood	264	30	1800	0	617.76	26700	0	29117.8	300	0	160	150	0	610
Rioni	Lower Rioni	Senaki	Senaki	Urban	3	Natural Gas	300	20	1400	3931.2	0	0	0	5331.2	250	230	0	0	0	480
Rioni	Lower Rioni	Senaki	Senaki	Urban	3	Natural Gas	384	160	4800	14601.6	0	0	0	19401.6	800	800	0	0	0	1600
Rioni	Lower Rioni	Senaki	Senaki	Urban	1	Wood	240	35	2400	0	3088.8	42720	0	48208.8	400	0	800	1000	0	2200
Rioni	Lower Rioni	Senaki	Senaki	Urban	4	Wood	216	15	1400	0	2316.6	32040	0	35756.6	250	0	600	800	0	1650
Rioni	Lower Rioni	Senaki	Senaki	Urban	7	Wood	180	26	3600	0	1544.4	17800	0	22944.4	600	0	400	500	0	1500
Rioni	Lower Rioni	Senaki	Senaki	Urban	6	Wood	240	25	1100	0	617.76	14240	0	15957.8	140	0	160	400	0	700
Rioni	Lower Rioni	Senaki	Senaki	Urban	7	Wood	200	21	1400	0	1081.08	26700	0	29181.1	250	0	280	700	0	1230
Rioni	Lower Rioni	Senaki	Senaki	Urban	5	Wood	200	25	1400	0	1544.4	26700	0	29644.4	240	0	400	700	0	1340
Rioni	Lower Rioni	Senaki	Nosiri	Rural	7	Other Biomass	220	50	1800	0	463.32	0	17800	2266.32	300	0	120	0	450	870
Rioni	Lower Rioni	Senaki	Nosiri	Rural	4	Wood	240	60	1800	0	1544.4	26700	0	30044.4	300	0	400	500	0	1200
Rioni	Lower Rioni	Senaki	Nosiri	Rural	4	Wood	120	30	700	0	1235.52	17800	0	19735.5	90	0	336	400	0	826
Rioni	Lower Rioni	Senaki	Nosiri	Rural	3	Wood	180	40	1000	0	1287	14240	0	16527	130	0	350	300	0	780
Rioni	Lower Rioni	Senaki	Nosiri	Rural	5	Wood	220	25	3600	0	1544.4	14240	0	19384.4	600	0	400	400	0	1400
Rioni	Lower Rioni	Senaki	Nosiri	Rural	10	Wood	308	25	1800	0	772.2	21360	0	23932.2	300	0	200	600	0	1100
Rioni	Lower Rioni	Senaki	Nosiri	Rural	6	Wood	220	32	3600	0	1081.08	21360	0	26041.1	600	0	280	600	0	1480
Rioni	Lower Rioni	Senaki	Nosiri	Rural	5	Wood	100	42	1300	0	1544.4	17800	0	20644.4	220	0	400	500	0	1120
Rioni	Lower Rioni	Senaki	Nosiri	Rural	4	Wood	130	40	1200	0	1544.4	17800	0	20544.4	160	0	420	500	0	1080
Rioni	Lower Rioni	Senaki	Akhalsofeli	Rural	5	Wood	288	20	1600	0	772.2	21360	0	23732.2	270	0	200	500	0	970
Rioni	Lower Rioni	Senaki	Akhalsofeli	Rural	4	Wood	120	20	1500	0	1544.4	32040	0	35084.4	250	0	400	150	0	800
Rioni	Lower Rioni	Senaki	Akhalsofeli	Rural	4	Wood	120	20	840	0	643.5	17800	0	19283.5	110	0	170	100	0	380
Rioni	Lower Rioni	Senaki	Akhalsofeli	Rural	3	Wood	120	30	1000	0	463.32	21360	0	22823.3	130	0	130	100	0	360
Rioni	Lower Rioni	Senaki	Akhalsofeli	Rural	6	Wood	360	50	1800	0	1544.4	26700	0	30044.4	300	0	400	100	0	800
Rioni	Lower Rioni	Senaki	Akhalsofeli	Rural	4	Wood	300	33	840	0	772.2	17800	0	19412.2	110	0	200	500	0	810
Rioni	Lower Rioni	Senaki	Akhalsofeli	Rural	3	Wood	286	45	1800	0	2316.6	26700	0	30816.6	300	0	600	750	0	1650
Rioni	Lower Rioni	Senaki	Akhalsofeli	Rural	5	Wood	56	16	1800	0	772.2	17800	0	20372.2	300	0	200	500	0	1000
Rioni	Lower Rioni	Senaki	Akhalsofeli	Rural	3	Wood	70	20	1500	0	1544.4	21360	0	24404.4	270	0	400	600	0	1270
Rioni	Lower Rioni	Khobi	Khobi	Urban	5	Wood	264	55	1800	0	1801.8	35600	0	39201.8	300	0	500	200	0	1000
Rioni	Lower Rioni	Khobi	Khobi	Urban	3	Wood	260	20	1400	0	772.2	17800	0	19972.2	250	0	200	150	0	600
Rioni	Lower Rioni	Khobi	Khobi	Urban	4	Wood	400	20	2800	0	1544.4	17800	0	22144.4	480	0	400	500	0	1380
Rioni	Lower Rioni	Khobi	Khobi	Urban	2	Wood	280	40	3600	0	1544.4	35600	0	40744.4	600	0	400	800	0	1800
Rioni	Lower Rioni	Khobi	Khobi	Urban	6	Wood	280	100	4200	0	1544.4	35600	0	41344.4	700	0	400	800	0	1900
Rioni	Lower Rioni	Khobi	Khobi	Urban	4	Wood	346.5	40	3600	0	2316.6	35600	0	41516.6	600	0	600	800	0	2000
Rioni	Lower Rioni	Khobi	Khobi	Urban	3	Wood	336	35	1800	0	1544.4	35600	0	38944.4	300	0	400	800	0	1500
Rioni	Lower Rioni	Khobi	Pirveli Maisi	Rural	7	Wood	168	35	1800	0	463.32	35600	0	37863.3	300	0	130	150	0	580
Rioni	Lower Rioni	Khobi	Pirveli Maisi	Rural	6	Wood	466.4	110	1300	0	772.2	26700	0	28772.2	220	0	200	200	0	620
Rioni	Lower Rioni	Khobi	Pirveli Maisi	Rural	3	Wood	119	30	1100	0	772.2	26700	0	28572.2	150	0	200	150	0	500
Rioni	Lower Rioni	Khobi	Pirveli Maisi	Rural	5	Wood	120	30	1000	0	463.32	26700	0	28163.3	140	0	130	200	0	470
Rioni	Lower Rioni	Khobi	Pirveli Maisi	Rural	6	Wood	528	528	3600	0	772.2	26700	0	31072.2	600	0	200	700	0	1500
Rioni	Lower Rioni	Khobi	Pirveli Maisi	Rural	5	Wood	403.2	40	960	0	772.2	21360	0	23092.2	125	0	200	600	0	925
Rioni	Lower Rioni	Khobi	Pirveli Maisi	Rural	3	Wood	168	35	2100	0	463.32	32040	0	34603.3	370	0	120	800	0	1290
Rioni	Lower Rioni	Khobi	Kheta	Rural	5	Wood	120	25	700	0	463.32	32040	0	33203.3	90	0	120	800	0	1010
Rioni	Lower Rioni	Khobi	Kheta	Rural	2	Wood	100	40	840	0	2316.6	17800	0	20956.6	110	0	600	500	0	1210
Rioni	Lower Rioni	Khobi	Kheta	Rural	3	Wood	200	35	1440	0	463.32	26700	0	28603.3	250	0	120	700	0	1070
Rioni	Lower Rioni	Khobi	Kheta	Rural	2	Wood	220	45	480	0	308.88	17800	0	18588.9	60	0	84	500	0	644
Rioni	Lower Rioni	Khobi	Kheta	Rural	5	Wood	432	24	2400	0	2316.6	44500	0	49216.6	400	0	600	1200	0	2200
Rioni	Lower Rioni	Khobi	Kheta	Rural	7	Wood	264	60	1500	0	1544.4	26700	0	29744.4	260	0	400	700	0	1360
Rioni	Lower Rioni	Khobi	Kheta	Rural	5	Wood	240	70	8400	0	2316.6	44500	0	55216.6	1400	0	600	1200	0	3200
Mtkvari	Lower Mtkvari	Marneuli	Marneuli	Urban	5	Natural Gas	90	90	3720	31449.6	0	0	0	35169.6	595	1680	0	0	0	2275
Mtkvari	Lower Mtkvari	Marneuli	Marneuli	Urban	6	Natural Gas	450	450	3720	44928	0	5340	0	53988	595	2400	0	250	0	3245
Mtkvari	Lower Mtkvari	Marneuli	Marneuli	Urban	5	Natural Gas	143	40	1500	11232	0	0	0	12732	240	600	0	0	0	840
Mtkvari	Lower Mtkvari	Marneuli	Marneuli	Urban	8	Natural Gas & Wood	240	166	4800	2358.72	0	5340	0	12498.7	768	1260	0	300	0	2328
Mtkvari	Lower Mtkvari	Marneuli	Marneuli	Urban	8	Wood	90	16	1080	6739.2	0	10680	0	18499.2	180	360	0	500	0	1040
Mtkvari	Lower Mtkvari	Marneuli	Marneuli	Urban	7	Natural Gas	312	312	4800	37440	0	0	0	42240	770	2000	0	0	0	2770
Mtkvari	Lower Mtkvari	Marneuli	Marneuli	Urban	6	Natural Gas	143	40	6000	13478.4	0	21360	0	40838.4	960	720	0	660	0	2340
Mtkvari	Lower Mtkvari	Marneuli	Marneuli	Urban	6	Natural Gas & Wood	72	35	1800	10108.8	0	14240	0	26148.8	300	540	0	600	0	1440
Mtkvari	Lower Mtkvari	Marneuli	Marneuli	Urban	6	Natural Gas & Wood	143	40	6000	13478.4	0	21360	0	40838.4	960	720	0	660	0	2340
Mtkvari	Lower Mtkvari	Marneuli	Marneuli	Urban	6	Natural Gas & Wood	72	35	1800	10108.8	0	14240	0	26148.8	300	540	0	600	0	1440
Mtkvari	Lower Mtkvari	Marneuli	Marneuli	Urban	5	Natural Gas	90	90	3720	31449.6	0	0	0	35169.6	595	1680	0	0	0	2275
Mtkvari	Lower Mtkvari	Marneuli	Marneuli	Urban	6	Natural Gas	450	450	3720	44928	0	5340	0	53988	595	2400	0	250	0	3245
Mtkvari	Lower Mtkvari	Marneuli	Marneuli	Urban	5	Natural Gas	143	40	1500	11232	0	0	0	12732	240	600	0	0	0	840
Mtkvari	Lower Mtkvari	Marneuli	Marneuli	Urban	8	Natural Gas & Wood	240	166	4800	2358.72	0	5340	0	12498.7	768	1260	0	300	0	2328
Mtkvari	Lower Mtkvari	Marneuli	Marneuli	Urban	8	Wood	90	16	1080	6739.2	0	10680	0	18499.2	180	360	0	500	0	1040
Mtkvari	Lower Mtkvari	Marneuli	Marneuli	Urban	7	Natural Gas	312	312	4800	37440	0	0	0	42240	770	2000	0	0	0	2770
Mtkvari	Lower Mtkvari	Marneuli	Marneuli	Urban	6	Natural Gas & Wood	143	40	6000	13478.4	0	21360	0	40838.4	960	720	0	660	0	2340
Mtkvari	Lower Mtkvari	Marneuli	Marneuli	Urban	6	Natural Gas & Wood	72	35	1800	10108.8	0	14240	0	26148.8	300	540	0	600	0	1440
Mtkvari	Lower Mtkvari	Marneuli	Marneuli	Urban	6	Natural Gas & Wood	143	40	6000	13478.4	0	21360	0	40838.4	960	720	0	660	0	2340
Mtkvari	Lower Mtkvari	Marneuli	Marneuli	Urban	6	Natural Gas & Wood	72	35	1800	10108.8	0	14240	0	26148.8	300	540	0	600	0	1440
Mtkvari	Lower Mtkvari	Marneuli	Norgiughi	Rural	10	Natural Gas & Wood	144	144	2700	24148.8	0	12460	0	39308.8	432	1290	0	700	0	2422
Mtkvari	Lower Mtkvari	Marneuli	Norgiughi	Rural	4	Natural Gas & Wood	100	20	1500	13478.4	0	5340	0	20318.4	240	720	0	300	0	1260
Mtkvari	Lower Mtkvari	Marneuli	Norgiughi	Rural	3	Wood	200	30	1500	5616	0	12460	0	19576	240	300	0	400	0	940
Mtkvari	Lower Mtkvari	Marneuli	Norgiughi	Rural	5	Natural Gas	96	60	2520	28080	0	0	0	30600	420	1500	0	0	0	1920
Mtkvari	Lower Mtkvari	Marneuli	Norgiughi	Rural	6	Natural Gas & Wood	64	45	1800	7862.4	0	10680	0	20342.4	300	420	0	500	0	1220
Mtkvari	Lower Mtkvari	Marneuli	Tsereteli	Rural	5	Natural Gas & Wood	264	80	2160	11232	0	10680	0	24072	350	600	0	200	0	1150
Mtkvari	Lower Mtkvari	Marneuli	Tsereteli	Rural	3	Wood	100	50	720	2246.4	0	5340	0	8306.4	84	120	0	0	0	204
Mtkvari	Lower Mtkvari	Marneuli	Tsereteli	Rural	5	Natural Gas	1080	240	3600	37440	0	0	0	41040	600	2000	0	0	0	2600
Mtkvari	Lower Mtkvari	Marneuli	Tsereteli	Rural	2	Natural Gas	288	50	2400	18720	0	0	0	21120	360	1000	0	0	0	1360
Mtkvari	Lower Mtkvari	Marneuli	Tsereteli	Rural	7	Natural Gas & Wood	208	80	3000	11232	0	14240	0	28472	480	600	0	800	0	1880
